# Supplementary material for: The Effect of Iron-Fortified Lentils on Blood and Cognitive Status among Adolescent Girls in Bangladesh
Source: Nutrients. 2023 Dec 2;15(23):5001. doi: 10.3390/nu15235001 (PMC10707902; doi:10.3390/nu15235001)
Supplement: Supplementary file 1 [file nutrients-15-05001-s001.zip]

Archive with 1 entries (1 files):
- nutrients-2695479-supplementary.pdf
